# Supplementary material for: Light-harvesting chlorophyll a/b-binding protein-coding genes in jatropha and the comparison with castor, cassava and arabidopsis
Source: PeerJ. 2020 Jan 28;8:e8465. doi: 10.7717/peerj.8465 (PMC6993755; doi:10.7717/peerj.8465)
Supplement: Table S2 [file peerj-08-8465-s005.xlsx]

## Sheet: Sheet1
Supplementary Table S2. Detailed information of transcriptome data used in this study.
Treatment	Replicate	SRA accession NO.	Run	Tissue	Pair-ended reads	Single-ended reads	Reference
Roots from 15-day-old seedlings	Replicate 1	SRX750579	SRR1639659	Root	30709791		Wu et al. 2015
Half expanded leaves from 4-year-old plants	Replicate 1	SRX750580	SRR1639660	Leafage	30123676		Wu et al. 2015
Mature leaves	Replicate 1	SRX1097498	SRR2102905	Leaf	28493022		Published only in NCBI
Developing seeds, 19−28 days after pollination (DAP)	Replicate 1	SRX750581	SRR1639661	Seed	29795768		Wu et al. 2015
Undifferentiated inflorescence of 0.5 cm diameter	Replicate 1	SRX3110815	SRR5952356	Undifferentiated inflorescence	26542821		Hui et al. 2017
Female flowers, carpel primordia beginning to differentiate	Replicate 1	SRX3110818	SRR5952359	Female flower	23616512		Hui et al. 2017
Female flowers, three distinct carpels formed	Replicate 1	SRX3110819	SRR5952360	Female flower	25626807		Hui et al. 2017
Male flowers, stamen primordia beginning to differentiate	Replicate 1	SRX3110816	SRR5952357	Male flower	24606482		Hui et al. 2017
Male flowers, ten complete stamens formed	Replicate 1	SRX3110817	SRR5952358	Male flower	28557500		Hui et al. 2017
Axillary bud, control 1	Replicate 1	SRX719539	SRR1596308	Axillary bud		11212820	Ni et al. 2017
Axillary bud, control 2	Replicate 2	SRX719540	SRR1596307	Axillary bud		11531837	Ni et al. 2017
Axillary bud, control 3	Replicate 3	SRX719541	SRR1596309	Axillary bud		11491383	Ni et al. 2017
GA3-1, treating with 10 μM GA to young axillary buds for 12 h	Replicate 1	SRX719542	SRR1596310	Axillary bud		11610300	Ni et al. 2017
GA3-2, treating with 10 μM GA to young axillary buds for 12 h	Replicate 2	SRX719543	SRR1596311	Axillary bud		12460895	Ni et al. 2017
GA3-3, treating with 10 μM GA to young axillary buds for 12 h	Replicate 3	SRX719544	SRR1596312	Axillary bud		11857474	Ni et al. 2017
BA-1, treating with 10 μM BA to young axillary buds for 12 h	Replicate 1	SRX719545	SRR1596313	Axillary bud		11801533	Ni et al. 2017
BA-2, treating with 10 μM BA to young axillary buds for 12 h	Replicate 2	SRX719546	SRR1596314	Axillary bud		11197651	Ni et al. 2017
BA-3, treating with 10 μM BA to young axillary buds for 12 h	Replicate 3	SRX719547	SRR1596315	Axillary bud		12088006	Ni et al. 2017
Roots from control 1 of one day	Replicate 1	SRX673673	SRR1542235	Root		6082444	Zhang et al. 2015
Roots from control 2 of one day	Replicate 2	SRX673689	SRR1542250	Root		5953433	Zhang et al. 2015
Roots from control 1 of four days	Replicate 1	SRX673678	SRR1542239	Root		5799155	Zhang et al. 2015
Roots from control 2 of four days	Replicate 2	SRX673690	SRR1542251	Root		6103070	Zhang et al. 2015
Roots from control 1 of seven days	Replicate 1	SRX673679	SRR1542240	Root		6135975	Zhang et al. 2015
Roots from control 2 of seven days	Replicate 2	SRX673691	SRR1542252	Root		5872056	Zhang et al. 2015
Leaves from control 1 of one day	Replicate 1	SRX673680	SRR1542241	Leaf		6025272	Zhang et al. 2015
Leaves from control 2 of one day	Replicate 2	SRX673692	SRR1542253	Leaf		5970676	Zhang et al. 2015
Leaves from control 1 of four days	Replicate 1	SRX673681	SRR1542242	Leaf		5904616	Zhang et al. 2015
Leaves from control 2 of four days	Replicate 2	SRX673693	SRR1542254	Leaf		5998375	Zhang et al. 2015
Leaves from control 1 of seven days	Replicate 1	SRX673682	SRR1542243	Leaf		6078321	Zhang et al. 2015
Leaves from control 2 of seven days	Replicate 2	SRX673694	SRR1542255	Leaf		6068352	Zhang et al. 2015
Drought-treated roots from control 1 of one day	Replicate 1	SRX673683	SRR1542244	Root		6132965	Zhang et al. 2015
Drought-treated roots from control 2 of one day	Replicate 2	SRX673695	SRR1542256	Root		6003074	Zhang et al. 2015
Drought-treated roots from control 1 of four days	Replicate 1	SRX673684	SRR1542245	Root		6223283	Zhang et al. 2015
Drought-treated roots from control 2 of four days	Replicate 2	SRX673696	SRR1542257	Root		5760056	Zhang et al. 2015
Drought-treated roots from control 1 of seven days	Replicate 1	SRX673685	SRR1542246	Root		6108023	Zhang et al. 2015
Drought-treated roots from control 2 of seven days	Replicate 2	SRX673697	SRR1542258	Root		5831025	Zhang et al. 2015
Drought-treated leaves from control 1 of one day	Replicate 1	SRX673686	SRR1542247	Leaf		6152297	Zhang et al. 2015
Drought-treated leaves from control 2 of one day	Replicate 2	SRX673698	SRR1542259	Leaf		5958328	Zhang et al. 2015
Drought-treated leaves from control 1 of four days	Replicate 1	SRX673687	SRR1542248	Leaf		5883389	Zhang et al. 2015
Drought-treated leaves from control 2 of four days	Replicate 2	SRX673699	SRR1542260	Leaf		6034464	Zhang et al. 2015
Drought-treated leaves from control 1 of seven days	Replicate 1	SRX673688	SRR1542249	Leaf		5797709	Zhang et al. 2015
Drought-treated leaves from control 2 of seven days	Replicate 2	SRX673700	SRR1542261	Leaf		5831025	Zhang et al. 2015
Roots from control 1 of two hours	Replicate 1	SRX521078	SRR1251567	Root		5842242	Zhang et al. 2014
Roots from control 2 of two hours	Replicate 2	SRX521192	SRR1251964	Root		5903305	Zhang et al. 2014
Roots from control 1 of two days	Replicate 1	SRX521122	SRR1251569	Root		5906465	Zhang et al. 2014
Roots from control 2 of two days	Replicate 2	SRX521194	SRR1251966	Root		6030984	Zhang et al. 2014
Roots from control 1 of seven days	Replicate 1	SRX521124	SRR1251571	Root		6135975	Zhang et al. 2014
Roots from control 2 of seven days	Replicate 2	SRX521196	SRR1251968	Root		5872056	Zhang et al. 2014
Leaves from control 1 of two hours	Replicate 1	SRX521121	SRR1251568	Leaf		6100851	Zhang et al. 2014
Leaves from control 2 of two hours	Replicate 2	SRX521191	SRR1251963	Leaf		6012373	Zhang et al. 2014
Leaves from control 1 of two days	Replicate 1	SRX521123	SRR1251570	Leaf		5904616	Zhang et al. 2014
Leaves from control 2 of two days	Replicate 2	SRX521193	SRR1251965	Leaf		5961956	Zhang et al. 2014
Leaves from control 1 of seven days	Replicate 1	SRX521125	SRR1251572	Leaf		6078321	Zhang et al. 2014
Leaves from control 2 of seven days	Replicate 2	SRX521195	SRR1251967	Leaf		6068352	Zhang et al. 2014
Salt-treated roots from control 1 of two hours	Replicate 1	SRX521185	SRR1251957	Root		5789056	Zhang et al. 2014
Salt-treated roots from control 2 of two hours	Replicate 2	SRX521198	SRR1251970	Root		6039708	Zhang et al. 2014
Salt-treated roots from control 1 of two days	Replicate 1	SRX521187	SRR1251959	Root		6140996	Zhang et al. 2014
Salt-treated roots from control 2 of two days	Replicate 2	SRX521200	SRR1251972	Root		5866813	Zhang et al. 2014
Salt-treated roots from control 1 of seven days	Replicate 1	SRX521189	SRR1251961	Root		6226476	Zhang et al. 2014
Salt-treated roots from control 2 of seven days	Replicate 2	SRX521202	SRR1251974	Root		5923377	Zhang et al. 2014
Salt-treated leaves from control 1 of two hours	Replicate 1	SRX521186	SRR1251958	Leaf		6210744	Zhang et al. 2014
Salt-treated leaves from control 2 of two hours	Replicate 2	SRX521197	SRR1251969	Leaf		6212802	Zhang et al. 2014
Salt-treated leaves from control 1 of two days	Replicate 1	SRX521188	SRR1251960	Leaf		5953555	Zhang et al. 2014
Salt-treated leaves from control 2 of two days	Replicate 2	SRX521199	SRR1251971	Leaf		5982976	Zhang et al. 2014
Salt-treated leaves from control 1 of seven days	Replicate 1	SRX521190	SRR1251962	Leaf		5924946	Zhang et al. 2014
Salt-treated leaves from control 2 of seven days	Replicate 2	SRX521201	SRR1251973	Leaf		5821119	Zhang et al. 2014
